# Supplementary material for: ZHX2 inhibits thyroid cancer metastasis through transcriptional inhibition of S100A14
Source: Cancer Cell Int. 2022 Feb 12;22:76. doi: 10.1186/s12935-022-02499-w (PMC8840030; doi:10.1186/s12935-022-02499-w)
Supplement: Supplementary file 1 — Additional file 1: Table S1. The information of patients involved in this study. [file 12935_2022_2499_MOESM1_ESM.xlsx]

## Sheet: Sheet1
Table S1. The information of patients involved in this study
Characteristics	Clinical samples (n=49)
	Number	Ratio (%)
Gender
M	15	30.1205
F	34	69.8795
Age
＜50	24	49.3976
≥50	25	50.6024
Surgical Procedure		0
TCL	19	39.759
TC	5	9.63855
LC	5	9.63855
others	20	40.9639
Histopathological Diagnosis
PTC	34	68.6747
HT	5	9.63855
NG	10	21.6867
Number of Tumors
1	35	71.0843
2	9	16.8675
3	3	7.22892
4	2	4.81928
5	0	0
Capsule Invasion
Yes	48	98
No	1	2
Lymphovascular Invasion
Yes	9	18.0723
No	40	81.9277
TC Total thyroidectomy +central lymphadenectomy
LC Lobectomy and central lymphadenectomy
TCL Total thyroidectomy +central and lateral lymphadenectomy
PTC Papillary thyroid carcinoma
HT Hashimoto thyroiditis
NG Nodular goiter
